# Supplementary material for: Cytology and HPV Co-Testing for Detection of Vaginal Intraepithelial Neoplasia: A Retrospective Study
Source: Cancers (Basel). 2023 Sep 19;15(18):4633. doi: 10.3390/cancers15184633 (PMC10526267; doi:10.3390/cancers15184633)
Supplement: Supplementary file 1 [file cancers-15-04633-s001.zip]

Archive with 1 entries (1 files):
- cancers-2500175-supplementary.pdf
